# Supplementary material for: Genetic Variability in the IGF-1 Axis Modulates Cancer-Associated Cachexia and Prognosis
Source: Cancers (Basel). 2026 Jun 2;18(11):1822. doi: 10.3390/cancers18111822 (PMC13256795; doi:10.3390/cancers18111822)
Supplement: Supplementary file 1 [file cancers-18-01822-s001.zip]

Archive with 1 entries (1 files):
- cancers-4239825-supplementary.pdf
